# Supplementary material for: Developing a recombinase-aided amplification method combined with a lateral flow dipstick assay for rapid triplex detection of bovine coronavirus, infectious bovine rhinotracheitis virus, and bovine viral diarrhea virus
Source: Microbiol Spectr. 2025 Nov 26;14(1):e01628-25. doi: 10.1128/spectrum.01628-25 (PMC12772406; doi:10.1128/spectrum.01628-25)
Supplement: Table S1 — RAA assay primers of BCoV, IBRV, and BVDV. [file spectrum.01628-25-s0002.xlsx]

## Sheet: Sheet1
Table S1. RAA assay primers of BCoV, IBRV and BVDV
Primer name	Nucleotide sequence (5′-3′)	Amplified fragments (bp)	Filter level
BCoV-F1	AGTGGGCCGATCAGTCCGACCAATCTAGAAAT	188	primary RAA primers
BCoV-R1	AGGCACACCTTGTCCCTCTGCAAATTCAAACT
BCoV-F2	CAGGGGTAGAAGAGCTCAACCCAAGCAAACTG	234
BCoV-R2	TGGTTGCCATCGGCTGTTTTAAAGGAACGTCT
BCoV-F3	TTGCACCAGGAGTCCCAGCTACTGAAGCTAAA	193
BCoV-R3	TGGTTACTAGCGACCCAGAAGACACCGTCAAT
BCoV-F4	ACTGCTACTTCTCAGCAACCATCAGGAGGGAA	267
BCoV-R4	GTCTTTGGCATGCGGTCCTGTTCCAAGATAGT
BCoV-F3	TTGCACCAGGAGTCCCAGCTACTGAAGCTAAA	193	secondary RAA primers
BCoV-R3	TGGTTACTAGCGACCCAGAAGACACCGTCAAT
BCoV-F3	TTGCACCAGGAGTCCCAGCTACTGAAGCTAAA	194
BCoV-R5	CTGGTTACTAGCGACCCAGAAGACACCGTCAA
BCoV-F3	TTGCACCAGGAGTCCCAGCTACTGAAGCTAAA	195
BCoV-R6	CCTGGTTACTAGCGACCCAGAAGACACCGTCA
BCoV-F3	TTGCACCAGGAGTCCCAGCTACTGAAGCTAAA	196
BCoV-R7	GCCTGGTTACTAGCGACCCAGAAGACACCGTC
BCoV-F3	TTGCACCAGGAGTCCCAGCTACTGAAGCTAAA	192
BCoV-R8	GGTTACTAGCGACCCAGAAGACACCGTCAATG
BCoV-F3	TTGCACCAGGAGTCCCAGCTACTGAAGCTAAA	191
BCoV-R9	GTTACTAGCGACCCAGAAGACACCGTCAATTG
BCoV-F3	TTGCACCAGGAGTCCCAGCTACTGAAGCTAAA	190
BCoV-R10	TTACTAGCGACCCAGAAGACACCGTCAATGTC
BCoV-F3	TTGCACCAGGAGTCCCAGCTACTGAAGCTAAA	195	tertiary RAA primers
BCoV-R6	CCTGGTTACTAGCGACCCAGAAGACACCGTCA
BCoV-F01	TTGCACCAGGAGTCCCAGCTACTGAAGCTA
BCoV-R01	CCTGGTTACTAGCGACCCAGAAGACACCGT
BCOV-F02	TTGCACCAGGAGTCCCAGCTACTGAAGCTAA
BCOV-R02	CCTGGTTACTAGCGACCCAGAAGACACCGTC
BCOV-F03	TTGCACCAGGAGTCCCAGCTACTGAAGCTAAAG
BCOV-R03	CCTGGTTACTAGCGACCCAGAAGACACCGTCAA
BCOV-F04	TTGCACCAGGAGTCCCAGCTACTGAAGCTAAAGG
BCOV-R04	CCTGGTTACTAGCGACCCAGAAGACACCGTCAAT
RAA assay primers of IBRV
Primer name	Nucleotide sequence (5′-3′)	Amplified fragments (bp)	Filter level
IBRV-F1	CCTCTGTGAACTGCATCGTGGAAGAAGTGGAG	258	primary RAA primers
IBRV-R1	CTACCGTCACGTGCTGTGTACGCAAAAAGTTC
IBRV-F2	GGACATTATCTACATGTCGCCCTTTTACGG	182
IBRV-R2	CTACCGTCACGTGCTGTGTACGCAAAAAGTTC
IBRV-F1	CCTCTGTGAACTGCATCGTGGAAGAAGTGGAG	258	secondary RAA primers
IBRV-R1	CTACCGTCACGTGCTGTGTACGCAAAAAGTTC
IBRV-F1	CCTCTGTGAACTGCATCGTGGAAGAAGTGGAG	259
IBRV-R3	GCTACCGTCACGTGCTGTGTACGCAAAAAGTT
IBRV-F1	CCTCTGTGAACTGCATCGTGGAAGAAGTGGAG	260
IBRV-R4	GGCTACCGTCACGTGCTGTGTACGCAAAAAGT
IBRV-F1	CCTCTGTGAACTGCATCGTGGAAGAAGTGGAG	257
IBRV-R5	TACCGTCACGTGCTGTGTACGCAAAAAGTTCC
IBRV-F1	CCTCTGTGAACTGCATCGTGGAAGAAGTGGAG	255
IBRV-R6	ACCGTCACGTGCTGTGTACGCAAAAAGTTCCG
IBRV-F1	CCTCTGTGAACTGCATCGTGGAAGAAGTGGAG	258	tertiary RAA primers
IBRV-R1	CTACCGTCACGTGCTGTGTACGCAAAAAGTTC
IBRV-F07	CCTCTGTGAACTGCATCGTGGAAGAAGTGG
IBRV-R07	CTACCGTCACGTGCTGTGTACGCAAAAAGT
IBRV-F08	CCTCTGTGAACTGCATCGTGGAAGAAGTGGA
IBRV-R08	CTACCGTCACGTGCTGTGTACGCAAAAAGTT
IBRV-F09	CCTCTGTGAACTGCATCGTGGAAGAAGTGGAGG
IBRV-R09	CTACCGTCACGTGCTGTGTACGCAAAAAGTTCC
IBRV-F010	CCTCTGTGAACTGCATCGTGGAAGAAGTGGAGGC
IBRV-R010	CTACCGTCACGTGCTGTGTACGCAAAAAGTTCCG
RAA assay primers of BVDV
Primer name	Nucleotide sequence (5′-3′)	Amplified fragments (bp)	Filter level
BVDV-F1	GAGGCTAGCCATGCCCATAGTAGGACTAGCAA	229	primary RAA primers
BVDV-R1	CAGGCTGTATTCGTAGCGGTTGGTTAAACCGT
BVDV-F2	GGCCTAAGGGACAAATCCTCTTTAGCGAAGGC	272
BVDV-R2	ACCCTATCAGGCTGTATTCGTAGCGGTTGGTT
BVDV-F3	CCTGAGTACAGGGTAGTCGTCAGTGGTTCGAC	162
BVDV-R3	CAGCACCCTATCAGGCTGTATTCGTAGCGGTT
BVDV-F4	CTGAAGCCCTGAGTACAGGGTAGTCGTCAGTG	194
BVDV-R4	TTAGTAGCAATACAGTAGGCCCCTGCAGCACC
BVDV-F3	CCTGAGTACAGGGTAGTCGTCAGTGGTTCGAC	162	secondary RAA primers
BVDV-R3	CAGCACCCTATCAGGCTGTATTCGTAGCGGTT
BVDV-F3	CCTGAGTACAGGGTAGTCGTCAGTGGTTCGAC	160
BVDV-R5	GCACCCTATCAGGCTGTATTCGTAGCGGTTGG
BVDV-F3	CCTGAGTACAGGGTAGTCGTCAGTGGTTCGAC	161
BVDV-R6	AGCACCCTATCAGGCTGTATTCGTAGCGGTTG
BVDV-F3	CCTGAGTACAGGGTAGTCGTCAGTGGTTCGAC	159
BVDV-R7	CACCCTATCAGGCTGTATTCGTAGCGGTTGGT
BVDV-F3	CCTGAGTACAGGGTAGTCGTCAGTGGTTCGAC	158
BVDV-R8	ACCCTATCAGGCTGTATTCGTAGCGGTTGGTT
BVDV-F3	CCTGAGTACAGGGTAGTCGTCAGTGGTTCGAC	157
BVDV-R9	CCCTATCAGGCTGTATTCGTAGCGGTTGGTTA
BVDV-F3	CCTGAGTACAGGGTAGTCGTCAGTGGTTCGAC	156
BVDV-R10	CCTATCAGGCTGTATTCGTAGCGGTTGGTTAA
BVDV-F3	CCTGAGTACAGGGTAGTCGTCAGTGGTTCGAC	162	tertiary RAA primers
BVDV-R3	CAGCACCCTATCAGGCTGTATTCGTAGCGGTT
BVDV-F01	CCTGAGTACAGGGTAGTCGTCAGTGGTTCG
BVDV-R01	CAGCACCCTATCAGGCTGTATTCGTAGCGG
BVDV-F02	CCTGAGTACAGGGTAGTCGTCAGTGGTTCGACG
BVDV-R02	CAGCACCCTATCAGGCTGTATTCGTAGCGGTTG
BVDV-F03	CCTGAGTACAGGGTAGTCGTCAGTGGTTCGA
BVDV-R03	CAGCACCCTATCAGGCTGTATTCGTAGCGGT
BVDV-F04	CCTGAGTACAGGGTAGTCGTCAGTGGTTCGACGC
BVDV-R04	CAGCACCCTATCAGGCTGTATTCGTAGCGGTTGG
