# Supplementary material for: Developing a recombinase-aided amplification method combined with a lateral flow dipstick assay for rapid triplex detection of bovine coronavirus, infectious bovine rhinotracheitis virus, and bovine viral diarrhea virus
Source: Microbiol Spectr. 2025 Nov 26;14(1):e01628-25. doi: 10.1128/spectrum.01628-25 (PMC12772406; doi:10.1128/spectrum.01628-25)
Supplement: Table S2 — Primers of PCR, RT-qPCR, and probes. [file spectrum.01628-25-s0003.xlsx]

## Sheet: Sheet1
Table S2. primers of PCR and RT-qPCR and probes
Primer name	Nucleotide sequence (5′-3′)	Amplified fragments (bp)
BCoV-F-PCR	GCATCCTTAAGTGGGCCGAT	779 bp
BC0V-R-PCR	AGTGCATTGTTTGTTGGGGC
BCoV-F-Q	GATCTACTTCACGCGCATCC	159 bp
BC0V-R-Q	GTGGCTTAGTGGCATCCTTG
BCoV-probe	FAM-TGGCTCTACTGCGCGATCCTGCA_x005f_x001e_-BHQ1
IBRV-F-PCR	CGTACGCGGCCATTACAAAC	687 bp
IBRV-R-PCR	CATTCTGCAACGCGAAGGTG
IBRV-F-Q	CGTCATTTACAAGGAGAAC	120 bp
IBRV-R-Q	CGTGTACTGGTTTGTAATG
IBRV-probe	FAM-TCGCGCCGTACACGTTCAAGGT-ECLIPSE
BVDV-F-PCR	ATCCTCTTTAGCGAAGGCCG	524 bp
BVDV-R-PCR	CGACCTGCAGTCACCTCTTT
BVDV-F-Q	CATGCCCWTAGTAGGACTAGC	139 bp
BVDV-R-Q	CTCGTCCACRTGGCATCTCGA
BVDV-probe	Cy5-GCCCTGAGTACAGGGTAGTCGTCAGT-BHQ2
