# Supplementary material for: Developing a recombinase-aided amplification method combined with a lateral flow dipstick assay for rapid triplex detection of bovine coronavirus, infectious bovine rhinotracheitis virus, and bovine viral diarrhea virus
Source: Microbiol Spectr. 2025 Nov 26;14(1):e01628-25. doi: 10.1128/spectrum.01628-25 (PMC12772406; doi:10.1128/spectrum.01628-25)
Supplement: Table S3 — The optimum primers and probes of RAA-LFD. [file spectrum.01628-25-s0004.xlsx]

## Sheet: Sheet1
Table S3. The optimum primers and probes of RAA-LFD
Primer name	Nucleotide sequence (5′-3′)
BCoV-F03	TTGCACCAGGAGTCCCAGCTACTGAAGCTAAAG
BCoV-R03-Biotin	[5′-Biotin]-CCTGGTTACTAGCGACCCAGAAGACACCGTCAA
BCoV-R03-Tamra	[5′-Tamra]-CCTGGTTACTAGCGACCCAGAAGACACCGTCAA
BCoV-R03-Digoxin	[5′-Digoxin]-CCTGGTTACTAGCGACCCAGAAGACACCGTCAA
BCoV-Probe	[5′FAM]-ATTGCTGCCACGATGGTATTTTTACTAT[THF]TTGGAACAGGACCGCAT[3′C3 Spacer]
BVDV-F04	CCTGAGTACAGGGTAGTCGTCAGTGGTTCGACGC
BVDV-R04-Biotin	[5′-Biotin]-CAGCACCCTATCAGGCTGTATTCGTAGCGGTTGG
BVDV-R04-Tamra	[5′-Tamra]-CAGCACCCTATCAGGCTGTATTCGTAGCGGTTGG
BVDV-R04-Digoxin	[5′-Digoxin]-CAGCACCCTATCAGGCTGTATTCGTAGCGGTTGG
BVDV-Probe	[5′FAM]-ACAGCACATCTTAACCTGAGCGGGGGTCGTTCA[THF]GTGAAAACGGTTTAACC[3′C3 Spacer]
IBRV-F1	CCTCTGTGAACTGCATCGTGGAAGAAGTGGAG
IBRV-R1-Biotin	[5′-Biotin]-CTACCGTCACGTGCTGTGTACGCAAAAAGTTC
IBRV-R1-Tamra	[5′-Tamra]-CTACCGTCACGTGCTGTGTACGCAAAAAGTTC
IBRV-R1-Digoxin	[5′-Digoxin]-CTACCGTCACGTGCTGTGTACGCAAAAAGTTC
IBRV-Probe	[5′FAM]-TCGCCGGAGCGCTTCCAGCAGATCGAGGGCT[THF]CTACAAGCGCGACATGG[3′C3 Spacer]
