# Supplementary material for: Developing a recombinase-aided amplification method combined with a lateral flow dipstick assay for rapid triplex detection of bovine coronavirus, infectious bovine rhinotracheitis virus, and bovine viral diarrhea virus
Source: Microbiol Spectr. 2025 Nov 26;14(1):e01628-25. doi: 10.1128/spectrum.01628-25 (PMC12772406; doi:10.1128/spectrum.01628-25)
Supplement: Table S4 — The sample test statistics. [file spectrum.01628-25-s0005.xlsx]

## Sheet: Sheet1
Table S4. the sample test statistics
	RT-qPCR			Triplex RAA-LFD						PCR
sample	BCoV	BVDV	IBRV	BCoV		BVDV		IBRV		BCoV		BVDV		IBRV
1	*	*		*		*
2
3
4	*			*
5
6
7
8	*	*		*		*						*
9	*	*		*		*
10	*			*						*
11	*			*
12	*	*		*		*						*
13	*	*		*		*
14	*	*		*		*				*
15	*			*						*
16	*			*						*
17
18	*			*
19	*			*
20	*			*
21	*		*	*				*						*
22	*			*						*
23	*			*
24	*			*						*
25	*			*						*
26	*			*						*
27	*			*						*
28	*			*						*
29	*			*						*
30	*			*						*
31	*		*	*				*		*				*
32	*			*						*
33	*			*
34	*	*		*		*						*
35	*			*						*
36	*			*						*
37	*	*		*		*						*
38	*			*
39	*			*
40	*			*						*
41	*			*						*
42	*			*
43	*
44	*			*
45	*			*						*
46	*			*						*
47	*			*
48	*	*		*		*						*
49	*			*						*
50	*			*						*
51	*			*
52
53	*		*	*				*
54	*	*	*	*				*						*
55	*	*	*	*						*		*		*
56	*			*
57	*			*
58	*	*		*		*
59	*			*
60	*			*
61	*			*
62	*			*
63	*			*
64	*			*						*
65	*	*		*		*						*
66	*			*
67	*	*		*		*				*		*
68
69
70
71	*			*
72	*			*
73	*			*						*
	BCoV	BVDV	IBRV	BCoV		BVDV		IBRV		BCoV		BVDV		IBRV
Positive sample	63	14	5	62		12		4		26		8		4
Positive rate (%)	0.863014	0.191781	0.0684932	0.849315		0.164384		0.0547945		0.356164		0.109589		0.0547945
